# Supplementary material for: Characterizing gait pattern dynamics during symmetric and asymmetric walking using autoregressive modeling
Source: PLoS One. 2020 Dec 3;15(12):e0243221. doi: 10.1371/journal.pone.0243221 (PMC7714243; doi:10.1371/journal.pone.0243221)
Supplement: S1 Data — (XLSX) [file pone.0243221.s001.xlsx]

## Sheet: Walk Symmetric 1.0ms Left Leg
S1	S2	S3	S4	S5	S6	S7	S8	S9	S10	S11	S12	S13	S14	S15	S16	S17
1.1269	1.14446	0.961122	1.06385	1.01068	0.981783	1.04755	1.05662	1.17003	1.31005	0.784556	1.09508	1.20584	1.00906	0.78023	1.06512	0.998267			Mean	AR1	AR2	DIST
1.04604	1.11877	1.02605	1.06642	1.0894	1.05818	1.0275	0.975678	0.996976	1.22778	0.79356	1.09538	1.13791	1.10057	0.79749	1.02006	0.99163		S1	1.0634	-0.0730729	-0.0164604	0.321942
1.09492	1.12875	1.01597	1.11895	0.994687	0.988178	1.05898	1.09536	1.18024	1.25439	0.835548	1.06643	1.16411	0.978475	0.801146	1.11048	1.0852		S2	1.12162	0.00300019	0.107441	0.437452
1.04076	1.07022	1.03964	1.04323	1.08246	1.09835	1.03278	1.0208	0.980831	1.27902	0.827151	1.09068	1.10551	1.08584	0.773882	1.00995	0.987505		S3	1.00176	-0.459968	0.294443	0.775564
1.0628	1.08412	0.967086	1.02566	1.03352	1.01258	1.08457	1.10777	1.12632	1.33398	0.772766	1.02795	1.20114	0.990538	0.808004	0.98326	1.06936		S4	1.05575	-0.412275	0.261886	0.721318
1.08275	1.13636	1.04024	1.06302	1.09453	1.09108	1.05704	1.0238	0.888744	1.27461	0.813334	1.11584	1.13753	1.08572	0.754193	1.0036	1.00048		S5	1.03617	-0.191362	0.341774	0.698499
1.10804	1.14787	0.981224	1.07757	0.978939	1.04103	1.01775	1.08189	1.15406	1.25239	0.790212	1.06905	1.14559	0.972177	0.787426	1.10731	1.07087		S6	1.0423	-0.327896	0.532034	0.92229
1.06677	1.10938	1.03772	1.05674	1.07057	1.08899	1.11667	0.996143	1.0164	1.28532	0.840348	1.08168	1.16279	1.08824	0.768727	0.977067	0.998819		S7	1.06022	-0.161508	0.254469	0.606373
1.04664	1.13631	0.980588	1.0626	1.02272	1.05	1.01654	1.04605	1.1862	1.31786	0.826407	1.02584	1.17162	0.9995	0.742178	1.03272	1.00386		S8	1.05696	-0.291983	0.519969	0.898722
1.04759	1.12098	1.03485	1.00907	1.09302	1.09497	1.08362	0.991716	1.00664	1.22029	0.840531	1.10534	1.15392	1.06418	0.750099	0.964126	1.08682		S9	1.07635	-0.156773	0.453593	0.799121
1.05284	1.13674	0.975001	1.05904	0.990035	0.986842	0.937141	1.10682	1.20156	1.28462	0.801113	1.02543	1.16602	0.524061	0.807761	1.02854	0.99356		S10	1.2796	-0.13782	0.179676	0.527981
1.082	1.14922	1.04125	1.03472	1.04805	1.1019	1.08157	0.972465	1.01897	1.24401	0.814955	1.11936	1.16459	1.02882	0.75884	0.952377	1.01376		S11	0.822538	-0.0325484	0.104924	0.43614
1.08922	1.12503	0.994478	1.12509	1.0316	1.0074	1.0417	1.14892	1.17662	1.31404	0.776972	0.981427	1.19653	1.00311	0.79996	1.06355	1.05735		S12	1.06707	-0.244335	0.504193	0.869239
1.07876	1.13631	0.975492	1.02893	1.11245	1.03427	1.12334	0.923688	1.0001	1.24481	0.78319	1.07753	1.17311	1.06645	0.754463	1.01842	0.976321		S13	1.16122	-0.101512	-0.00541916	0.340084
1.05499	1.11749	1.03012	1.10606	1.02223	1.01818	1.0278	1.08926	1.22488	1.29194	0.844044	1.02323	1.14296	1.00367	0.766778	1.14532	1.03799		S14	1.0468	-0.0445861	0.242876	0.574609
1.06619	1.12245	0.982199	1.00599	1.06456	1.08634	1.00467	0.979679	0.959096	1.22024	0.859456	1.11867	1.13367	1.01684	0.780676	0.991561	0.985269		S15	0.775087	-0.0627724	0.0824822	0.417231
1.06426	1.11128	1.0338	1.1029	0.999291	0.982082	0.953824	1.08701	1.17757	1.28183	0.776033	1.01189	1.16139	1.05325	0.796305	1.12311	0.897084		S16	1.03897	-0.210169	0.435566	0.793891
1.08585	1.11804	0.94506	1.04766	1.10292	1.09565	1.03518	1.0052	1.02527	1.27706	0.790286	1.06387	1.16575	1.01319	0.792379	0.981762	0.900365		S17	1.01927	-0.143407	0.0963362	0.449809
0.99584	1.14148	1.04302	1.04758	0.991239	0.975981	1.03282	1.15524	1.21387	1.28571	0.813747	1.05258	1.09985	1.10445	0.807608	1.04	1.05756
0.968305	1.13737	0.977205	1.06766	1.05954	1.04737	1.03721	0.990606	1.07535	1.27525	0.817057	1.09991	1.1709	1.04974	0.772656	1.03046	1.0012
1.07583	1.14234	1.02613	1.04754	1.00962	0.996275	1.09033	1.09204	1.22765	1.28042	0.829078	1.03798	1.1556	1.05777	0.782089	1.09846	1.02986
1.05502	1.13396	0.963672	1.02693	1.06803	1.08149	1.05817	0.979938	1.01195	1.27742	0.834086	1.08148	1.14192	1.04029	0.791081	1.00279	1.04352
1.05641	1.1306	1.04463	1.08195	1.00721	0.981666	1.06196	1.1079	1.14133	1.3108	0.809576	1.07034	1.22746	1.08017	0.823406	1.06442	0.960401
1.03751	1.10562	0.925606	1.01087	1.09439	1.06694	1.01685	0.982614	1.06532	1.28471	0.848459	1.09334	1.19347	1.09669	0.762401	0.989532	0.960361
1.03008	1.16859	1.02885	1.05847	1.0354	0.964251	1.09264	1.1475	1.12861	1.3074	0.828278	1.07386	1.1709	1.05298	0.833142	1.04628	1.07108
1.0452	1.1287	0.948976	1.02226	1.08628	1.06087	1.12966	1.03382	1.03186	1.28621	0.802715	1.08265	1.16645	1.05779	0.795712	1.00862	1.02871
1.10413	1.12387	1.0297	1.10597	1.04274	0.989503	1.04034	1.10955	1.15004	1.28775	0.801098	1.0349	1.15585	1.04465	0.739597	0.975759	1.06248
1.05407	1.13212	0.979207	1.00212	1.07749	1.08629	1.09106	0.99217	1.03708	1.24369	0.781587	1.08985	1.2107	1.05515	0.75857	1.04062	1.01075
1.06948	1.09263	1.00674	1.08107	1.01259	1.00897	1.02415	1.09185	1.14543	1.28325	0.787598	1.03484	1.25752	1.0551	0.759393	0.991399	1.06082
1.03555	1.06869	0.982946	1.00312	1.08602	1.05946	1.01564	0.987803	1.03091	1.29886	0.802253	1.06571	1.11669	0.990846	0.746082	1.01701	1.016
1.07827	1.11798	1.0335	1.17103	0.998213	1.00407	1.09557	1.1425	1.00557	1.30297	0.807451	1.04833	1.22135	1.05626	0.790724	1.00091	1.08324
1.0566	1.12084	0.969264	1.04696	1.07526	1.08544	1.04415	0.998763	0.849838	1.28745	0.878092	1.07197	1.17515	1.01467	0.752894	1.06172	0.966188
1.01157	1.12538	1.02007	1.07809	0.969419	1.00177	1.05711	1.08569	1.09715	1.30288	0.833429	1.03078	1.16006	1.06834	0.738415	1.03158	0.994881
1.08194	1.09777	1.01783	0.977712	1.04021	1.05879	1.09864	0.983586	1.04724	1.28917	0.802456	1.08408	1.13449	1.00075	0.774592	1.12555	1.08285
1.08023	1.10393	0.988253	1.09299	1.04684	1.03099	1.00788	1.09552	1.18126	1.32137	0.842811	0.964016	1.18523	1.03158	0.807321	1.01164	0.975944
1.0451	1.11471	1.01802	1.04087	1.09246	1.07453	1.14076	1.06596	1.02404	1.26748	0.856403	1.08263	1.19976	1.0046	0.775129	1.07483	1.04396
1.11601	1.13368	0.98577	1.04579	1.00713	1.00928	0.997431	1.14383	0.887667	1.31432	0.807965	1.03875	1.1997	1.07302	0.778322	1.04182	1.02527
1.11108	1.13466	0.95874	1.06673	1.07687	1.08409	1.0397	1.04536	0.448586	1.24122	0.823854	1.08245	1.13016	1.07559	0.749353	1.04618	1.02036
1.05062	1.14433	1.00022	1.07702	1.02002	1.00037	1.03512	1.1018	1.14551	1.28161	0.82512	1.0171	1.13018	1.07417	0.800957	0.979446	1.07936
1.03252	1.11129	1.02428	1.00871	1.07618	1.05253	1.16992	0.99879	1.01958	1.24437	0.823011	1.09232	1.21769	1.04318	0.753142	1.03332	0.977628
1.05961	1.19005	0.971626	1.07687	1.03848	1.01149	1.10259	1.09131	1.18028	1.28498	0.816717	1.01677	1.14146	1.0747	0.786465	1.01888	1.01189
1.03472	1.11485	1.01985	1.01685	1.06346	1.0832	1.02691	0.992788	0.978147	1.28388	0.8712	1.0378	1.13258	1.08916	0.74125	1.04571	1.07596
1.05653	1.11931	0.975529	1.07814	1.02504	1.01282	1.07367	1.05549	1.21417	1.25869	0.806403	1.05427	1.10122	1.06419	0.760027	0.959081	1.00441
1.02981	1.0948	1.03537	1.02204	1.06117	1.06132	1.05363	0.987295	0.998862	1.23426	0.820896	1.06934	1.20106	1.04978	0.768069	1.0503	1.06932
1.05645	1.16989	0.955789	1.06033	1.06039	1.03073	1.02784	1.06351	1.17718	1.31292	0.807583	1.05796	1.21499	1.04061	0.772886	0.989929	1.00054
1.0306	1.10451	1.04801	1.04525	1.0947	1.0854	1.06535	1.02602	1.05981	1.30629	0.852142	1.11745	1.11004	1.02806	0.732063	1.01207	1.08118
1.08241	1.13716	0.999527	1.09307	1.03105	1.01513	1.06339	1.09258	1.20038	1.31453	0.795297	1.03555	1.17164	1.06698	0.754324	1.00896	1.00043
1.03773	1.10151	0.996285	1.03495	1.05961	1.10021	1.07999	1.09232	1.06764	1.24375	0.861517	1.0808	1.07591	1.0627	0.733927	1.09309	1.01144
1.08283	1.13257	0.995132	1.04055	0.977779	1.03584	1.00227	0.963508	1.15655	1.28479	0.81677	1.04095	1.17451	1.06597	0.784985	0.997069	1.08085
1.02667	1.12411	1.02353	1.00327	1.08043	1.10553	1.02575	1.09202	1.05697	1.24359	0.832247	1.07527	1.12911	1.04332	0.797501	1.10278	1.0055
1.08454	1.12592	0.975175	1.09505	0.617467	1.00199	1.05912	1.0543	1.15215	1.30748	0.767443	1.0867	1.18704	1.07947	0.756327	1.0199	1.04434
1.08265	1.12289	1.01866	1.01363	1.03596	1.07694	1.12656	1.06401	1.0565	1.25363	0.832706	1.10268	1.16386	1.03261	0.79042	1.07428	1.00688
1.1018	1.10717	0.955451	1.10912	1.02047	1.07883	0.997919	0.986418	1.18099	1.25891	0.797436	1.0368	1.12937	1.04537	0.753162	1.01436	1.05963
1.06193	1.13922	1.02406	1.03317	1.07513	1.08629	1.09032	1.07825	1.09692	1.30226	0.850542	1.03516	1.16405	1.04394	0.818262	1.03699	1.02293
1.07651	1.13266	0.98741	1.06767	1.03012	1.01633	1.05534	0.975687	1.17293	1.32731	0.826987	1.02987	1.17262	1.09407	0.780654	1.00178	1.08688
1.07196	1.12259	1.00899	1.02537	1.10543	1.07326	1.14305	1.0692	1.05773	1.29936	0.814769	1.0864	1.1612	1.0466	0.784938	1.12437	0.998475
1.03388	1.09454	0.969922	1.06875	1.04362	1.01562	1.00282	0.984572	1.14924	1.26759	0.766331	1.02566	1.17624	1.06897	0.808746	0.990586	1.04465
1.09591	1.12197	1.01142	1.03959	1.09335	1.08791	1.12276	1.11684	0.99676	1.25062	0.837219	1.09334	1.17522	1.03812	0.805245	1.09124	0.990406
1.07421	1.14087	0.947942	1.10243	1.02983	1.03535	0.990672	1.01792	1.15637	1.27421	0.823067	1.00891	1.1718	1.05328	0.822884	0.974697	1.01937
1.04356	1.09331	0.989209	1.03222	1.04029	1.09971	1.08732	1.09252	1.02483	1.25795	0.870687	1.08763	1.16413	1.016	0.736903	1.04231	1.07111
1.09276	1.11213	0.990453	1.05111	1.02583	0.99835	1.08707	1.05601	1.17328	1.31665	0.825252	1.03865	1.19968	1.06736	0.796232	1.02142	1.00233
1.06943	1.11476	1.04434	1.01533	1.07772	1.05968	1.12806	1.04346	1.01626	1.21083	0.83982	1.08498	1.20917	1.06776	0.755925	1.02298	1.04717
1.08127	1.12572	1.02232	1.05544	1.0189	0.96787	1.04425	1.02561	1.2216	1.31597	0.844814	1.07224	1.14625	1.02522	0.788443	1.0077	1.00436
1.1303	1.11646	0.970413	0.983088	1.08057	1.07742	1.11367	1.14959	0.991778	1.26525	0.825414	1.06649	1.17676	1.05401	0.751951	1.0532	1.05243
0.994974	1.12135	1.04421	1.0452	1.00691	1.00725	1.07243	1.01938	1.22783	1.321	0.822535	1.0572	1.16816	1.0726	0.79784	1.04163	1.01611
1.09995	1.11218	0.979166	1.0661	1.08233	1.05878	1.09894	1.093	1.01828	1.29142	0.835619	1.12928	1.15913	1.02771	0.750275	1.11983	0.995686
1.09747	1.11993	1.00937	1.05373	0.981369	1.05036	1.06404	1.04475	1.17641	1.33292	0.845402	1.05113	1.14731	1.06619	0.791873	1.01495	0.876021
1.08525	1.10425	0.962348	1.0073	1.08832	1.05777	1.06765	1.10698	1.04629	1.25041	0.857064	1.13764	1.14959	1.06083	0.741774	1.04374	1.03399
1.08958	1.11936	1.01542	1.09073	1.07485	1.01364	0.987261	1.0291	1.14154	1.2717	0.816701	1.04751	1.15452	1.06341	0.764077	1.02103	0.995197
1.10071	1.0965	0.993915	1.06943	1.08996	1.08111	1.08641	1.0463	1.04287	1.26003	0.858358	1.14895	1.17609	1.06426	0.817414	1.05175	1.0119
1.08186	1.10276	1.03227	1.08413	1.09945	1.01765	1.01269	0.968491	1.19223	1.31991	0.825561	1.06361	1.21497	1.07863	0.760566	1.02673	1.06881
1.10635	1.10999	0.977632	1.02927	1.08524	1.02902	1.07539	1.11314	1.03104	1.20453	0.819911	1.0971	1.17237	1.03126	0.808295	1.10377	0.996506
1.06384	1.09363	1.02447	1.08309	1.01762	1.00997	1.03016	1.02627	0.951807	1.29076	0.799863	1.06415	1.17199	1.08333	0.767308	0.981991	1.02447
1.01213	1.13639	0.979154	1.07426	1.06084	1.06847	0.967583	1.12224	0.772272	1.28864	0.810194	1.10951	1.15652	1.03949	0.749523	1.06347	1.07278
1.06807	NaN	1.04132	1.04089	1.01429	0.991855	1.04325	1.0147	1.16327	1.28907	0.852639	1.02766	1.1359	1.07973	0.798185	1.03443	1.0015
1.03815	NaN	0.966204	1.07712	1.10357	1.08227	1.04908	1.24063	1.02291	1.28547	0.828217	1.07781	1.15919	1.05285	0.807179	1.12579	1.05311
1.0168	NaN	1.00316	1.07438	1.03646	1.03731	1.02075	1.04868	1.13884	1.34299	0.82685	1.02043	1.16065	1.06084	0.727792	1.05385	0.979774
1.1074	NaN	0.976706	1.0263	1.05202	1.1023	1.08278	1.0941	1.04477	1.21929	0.858855	1.09528	1.16791	1.05885	0.775441	1.09301	1.0331
1.02537	NaN	1.01062	1.09192	0.817586	0.989673	0.976017	1.01028	1.14426	1.25076	0.814065	1.06573	1.17845	1.08432	0.793515	1.02305	0.963787
1.04697	NaN	1.00598	1.02925	1.07505	1.08966	1.08142	1.08271	1.03106	1.24232	0.830067	1.11487	1.07941	1.07534	0.784615	1.13556	0.945934
1.03542	NaN	1.0325	1.09997	1.01603	1.0053	1.07331	1.07948	1.17322	1.24907	0.780372	1.03763	1.18877	1.06284	0.752937	1.04758	1.01685
1.02987	NaN	0.98715	1.07796	1.08881	1.07224	1.11497	1.16402	1.03387	1.26911	0.843285	1.13043	1.1805	1.03567	0.820834	1.09471	0.899015
1.07837	NaN	1.02453	1.09164	1.00495	1.01683	0.984799	1.03978	1.14289	1.23825	0.820166	1.0543	1.13455	1.0252	0.726815	1.02843	1.03373
1.07255	NaN	1.00508	1.05517	1.05813	1.1013	1.07447	1.12726	1.08468	1.28409	0.845654	1.11331	1.16666	1.0499	0.732368	1.06371	1.01778
1.07101	NaN	1.04312	1.07071	1.04392	1.02131	1.05421	0.988829	1.1795	1.27959	0.806065	1.01913	1.18355	1.05648	0.814226	0.986472	1.00823
1.01128	NaN	0.993895	1.04799	1.10866	1.06182	1.07489	1.09668	0.986276	1.2893	0.867243	1.10185	1.13627	1.03306	0.760286	1.02917	0.980554
1.08214	NaN	1.01847	1.05555	0.922641	1.01414	1.05964	1.00136	1.1565	1.31812	0.79715	1.06242	1.14583	1.0804	0.783187	1.01423	1.04706
1.07895	NaN	0.997077	1.04958	1.08673	1.05882	1.07906	1.08918	0.982131	1.25034	0.814563	1.0604	1.15617	1.06192	0.899858	1.09905	1.0703
1.07772	NaN	1.02975	1.07644	1.02738	1.01373	1.07859	1.01462	1.16571	1.3059	0.837356	1.0532	1.14012	1.07997	0.79664	1.02135	1.00357
1.07155	NaN	1.01073	1.04103	1.11887	1.10119	1.05858	1.08908	0.970654	1.28854	0.815978	1.10112	1.17245	1.01109	0.803172	1.0676	1.03918
1.0917	NaN	1.02505	1.0666	1.00725	1.01404	1.05988	1.026	1.21662	1.32081	0.808802	1.04837	1.16114	1.07686	0.770781	0.996375	0.985174
1.05423	NaN	NaN	1.0064	1.11803	1.10469	1.03737	1.12392	0.932102	1.2696	0.839576	1.0798	1.16775	1.07328	0.742571	1.05084	1.01235
1.00669	NaN	NaN	1.06762	0.919496	0.984197	1.02182	1.03285	1.06053	1.31197	0.828524	1.0704	1.16551	1.07534	0.769111	1.03162	1.06037
1.11045	NaN	NaN	1.0286	1.07858	1.04032	1.14717	1.12412	0.827632	1.25763	0.841062	1.0818	1.14859	1.06831	0.796722	1.10643	0.979468
1.10943	NaN	NaN	1.09051	0.853359	1.01105	1.03141	1.0329	1.11186	1.26775	0.818495	1.0836	1.10707	1.08105	0.724206	1.0295	0.998492
0.99323	NaN	NaN	1.01646	1.07378	1.07341	1.13636	1.11453	1.01085	1.22379	0.812805	NaN	1.16275	1.03928	0.773821	1.09045	1.07742
1.06915	NaN	NaN	1.06282	0.937426	1.00869	1.03243	1.05118	1.15302	1.26841	0.806043	NaN	1.14915	1.05947	0.733732	1.02316	1.01913
1.04313	NaN	NaN	1.01673	0.968305	1.06658	1.0682	1.10723	1.04252	1.2899	0.814485	NaN	1.16654	1.06107	0.779013	1.0106	1.03083
1.08605	NaN	NaN	1.11629	1.0903	1.00686	1.03964	1.00952	1.1764	1.31646	0.802704	NaN	1.08917	1.07303	0.805338	1.01766	1.01002
1.05213	NaN	NaN	1.0058	1.04281	1.07025	1.11146	1.12769	1.04179	1.32905	0.850936	NaN	1.15433	NaN	0.753462	1.13148	1.05354
1.08431	NaN	NaN	1.12168	1.11024	0.983151	1.00945	1.03858	1.18132	1.25467	0.827728	NaN	1.1382	NaN	0.751458	1.01691	0.997577
1.03533	NaN	NaN	NaN	1.02398	1.05625	1.08139	NaN	1.018	1.25285	0.860468	NaN	1.14094	NaN	0.771584	NaN	1.02284
NaN	NaN	NaN	NaN	1.05333	0.976309	1.07393	NaN	NaN	1.26669	0.816279	NaN	1.17654	NaN	0.763637	NaN	1.05378
NaN	NaN	NaN	NaN	0.659683	1.08196	1.1614	NaN	NaN	1.281	0.825759	NaN	1.16483	NaN	0.725476	NaN	0.994408
NaN	NaN	NaN	NaN	1.09747	1.04038	1.08049	NaN	NaN	1.25564	0.831765	NaN	1.15503	NaN	0.760628	NaN	1.00497
NaN	NaN	NaN	NaN	NaN	1.09023	1.11928	NaN	NaN	1.25965	0.842101	NaN	1.14953	NaN	0.767372	NaN	1.05736
NaN	NaN	NaN	NaN	NaN	1.03049	1.11084	NaN	NaN	1.33949	0.82447	NaN	1.13578	NaN	0.734373	NaN	NaN
NaN	NaN	NaN	NaN	NaN	1.06382	1.13553	NaN	NaN	1.2961	NaN	NaN	NaN	NaN	0.753737	NaN	NaN
NaN	NaN	NaN	NaN	NaN	0.998608	1.03022	NaN	NaN	1.31728	NaN	NaN	NaN	NaN	0.779812	NaN	NaN
NaN	NaN	NaN	NaN	NaN	NaN	1.06155	NaN	NaN	1.27899	NaN	NaN	NaN	NaN	0.774416	NaN	NaN
NaN	NaN	NaN	NaN	NaN	NaN	1.07075	NaN	NaN	NaN	NaN	NaN	NaN	NaN	0.785044	NaN	NaN
NaN	NaN	NaN	NaN	NaN	NaN	NaN	NaN	NaN	NaN	NaN	NaN	NaN	NaN	0.783975	NaN	NaN
NaN	NaN	NaN	NaN	NaN	NaN	NaN	NaN	NaN	NaN	NaN	NaN	NaN	NaN	0.749124	NaN	NaN
NaN	NaN	NaN	NaN	NaN	NaN	NaN	NaN	NaN	NaN	NaN	NaN	NaN	NaN	0.796735	NaN	NaN
NaN	NaN	NaN	NaN	NaN	NaN	NaN	NaN	NaN	NaN	NaN	NaN	NaN	NaN	0.756575	NaN	NaN
NaN	NaN	NaN	NaN	NaN	NaN	NaN	NaN	NaN	NaN	NaN	NaN	NaN	NaN	0.775944	NaN	NaN
NaN	NaN	NaN	NaN	NaN	NaN	NaN	NaN	NaN	NaN	NaN	NaN	NaN	NaN	0.782436	NaN	NaN
NaN	NaN	NaN	NaN	NaN	NaN	NaN	NaN	NaN	NaN	NaN	NaN	NaN	NaN	0.776452	NaN	NaN
NaN	NaN	NaN	NaN	NaN	NaN	NaN	NaN	NaN	NaN	NaN	NaN	NaN	NaN	0.760372	NaN	NaN
NaN	NaN	NaN	NaN	NaN	NaN	NaN	NaN	NaN	NaN	NaN	NaN	NaN	NaN	0.797817	NaN	NaN
NaN	NaN	NaN	NaN	NaN	NaN	NaN	NaN	NaN	NaN	NaN	NaN	NaN	NaN	0.750985	NaN	NaN
NaN	NaN	NaN	NaN	NaN	NaN	NaN	NaN	NaN	NaN	NaN	NaN	NaN	NaN	0.752789	NaN	NaN
NaN	NaN	NaN	NaN	NaN	NaN	NaN	NaN	NaN	NaN	NaN	NaN	NaN	NaN	0.815556	NaN	NaN
NaN	NaN	NaN	NaN	NaN	NaN	NaN	NaN	NaN	NaN	NaN	NaN	NaN	NaN	NaN	NaN	NaN
NaN	NaN	NaN	NaN	NaN	NaN	NaN	NaN	NaN	NaN	NaN	NaN	NaN	NaN	NaN	NaN	NaN
NaN	NaN	NaN	NaN	NaN	NaN	NaN	NaN	NaN	NaN	NaN	NaN	NaN	NaN	NaN	NaN	NaN
NaN	NaN	NaN	NaN	NaN	NaN	NaN	NaN	NaN	NaN	NaN	NaN	NaN	NaN	NaN	NaN	NaN
NaN	NaN	NaN	NaN	NaN	NaN	NaN	NaN	NaN	NaN	NaN	NaN	NaN	NaN	NaN	NaN	NaN
NaN	NaN	NaN	NaN	NaN	NaN	NaN	NaN	NaN	NaN	NaN	NaN	NaN	NaN	NaN	NaN	NaN
NaN	NaN	NaN	NaN	NaN	NaN	NaN	NaN	NaN	NaN	NaN	NaN	NaN	NaN	NaN	NaN	NaN
NaN	NaN	NaN	NaN	NaN	NaN	NaN	NaN	NaN	NaN	NaN	NaN	NaN	NaN	NaN	NaN	NaN
NaN	NaN	NaN	NaN	NaN	NaN	NaN	NaN	NaN	NaN	NaN	NaN	NaN	NaN	NaN	NaN	NaN
NaN	NaN	NaN	NaN	NaN	NaN	NaN	NaN	NaN	NaN	NaN	NaN	NaN	NaN	NaN	NaN	NaN
NaN	NaN	NaN	NaN	NaN	NaN	NaN	NaN	NaN	NaN	NaN	NaN	NaN	NaN	NaN	NaN	NaN
NaN	NaN	NaN	NaN	NaN	NaN	NaN	NaN	NaN	NaN	NaN	NaN	NaN	NaN	NaN	NaN	NaN
NaN	NaN	NaN	NaN	NaN	NaN	NaN	NaN	NaN	NaN	NaN	NaN	NaN	NaN	NaN	NaN	NaN
NaN	NaN	NaN	NaN	NaN	NaN	NaN	NaN	NaN	NaN	NaN	NaN	NaN	NaN	NaN	NaN	NaN
NaN	NaN	NaN	NaN	NaN	NaN	NaN	NaN	NaN	NaN	NaN	NaN	NaN	NaN	NaN	NaN	NaN
NaN	NaN	NaN	NaN	NaN	NaN	NaN	NaN	NaN	NaN	NaN	NaN	NaN	NaN	NaN	NaN	NaN
NaN	NaN	NaN	NaN	NaN	NaN	NaN	NaN	NaN	NaN	NaN	NaN	NaN	NaN	NaN	NaN	NaN
NaN	NaN	NaN	NaN	NaN	NaN	NaN	NaN	NaN	NaN	NaN	NaN	NaN	NaN	NaN	NaN	NaN
NaN	NaN	NaN	NaN	NaN	NaN	NaN	NaN	NaN	NaN	NaN	NaN	NaN	NaN	NaN	NaN	NaN
NaN	NaN	NaN	NaN	NaN	NaN	NaN	NaN	NaN	NaN	NaN	NaN	NaN	NaN	NaN	NaN	NaN
NaN	NaN	NaN	NaN	NaN	NaN	NaN	NaN	NaN	NaN	NaN	NaN	NaN	NaN	NaN	NaN	NaN
NaN	NaN	NaN	NaN	NaN	NaN	NaN	NaN	NaN	NaN	NaN	NaN	NaN	NaN	NaN	NaN	NaN
NaN	NaN	NaN	NaN	NaN	NaN	NaN	NaN	NaN	NaN	NaN	NaN	NaN	NaN	NaN	NaN	NaN
NaN	NaN	NaN	NaN	NaN	NaN	NaN	NaN	NaN	NaN	NaN	NaN	NaN	NaN	NaN	NaN	NaN
NaN	NaN	NaN	NaN	NaN	NaN	NaN	NaN	NaN	NaN	NaN	NaN	NaN	NaN	NaN	NaN	NaN
NaN	NaN	NaN	NaN	NaN	NaN	NaN	NaN	NaN	NaN	NaN	NaN	NaN	NaN	NaN	NaN	NaN
NaN	NaN	NaN	NaN	NaN	NaN	NaN	NaN	NaN	NaN	NaN	NaN	NaN	NaN	NaN	NaN	NaN
NaN	NaN	NaN	NaN	NaN	NaN	NaN	NaN	NaN	NaN	NaN	NaN	NaN	NaN	NaN	NaN	NaN
NaN	NaN	NaN	NaN	NaN	NaN	NaN	NaN	NaN	NaN	NaN	NaN	NaN	NaN	NaN	NaN	NaN
NaN	NaN	NaN	NaN	NaN	NaN	NaN	NaN	NaN	NaN	NaN	NaN	NaN	NaN	NaN	NaN	NaN
NaN	NaN	NaN	NaN	NaN	NaN	NaN	NaN	NaN	NaN	NaN	NaN	NaN	NaN	NaN	NaN	NaN
NaN	NaN	NaN	NaN	NaN	NaN	NaN	NaN	NaN	NaN	NaN	NaN	NaN	NaN	NaN	NaN	NaN
NaN	NaN	NaN	NaN	NaN	NaN	NaN	NaN	NaN	NaN	NaN	NaN	NaN	NaN	NaN	NaN	NaN
NaN	NaN	NaN	NaN	NaN	NaN	NaN	NaN	NaN	NaN	NaN	NaN	NaN	NaN	NaN	NaN	NaN
NaN	NaN	NaN	NaN	NaN	NaN	NaN	NaN	NaN	NaN	NaN	NaN	NaN	NaN	NaN	NaN	NaN
NaN	NaN	NaN	NaN	NaN	NaN	NaN	NaN	NaN	NaN	NaN	NaN	NaN	NaN	NaN	NaN	NaN
NaN	NaN	NaN	NaN	NaN	NaN	NaN	NaN	NaN	NaN	NaN	NaN	NaN	NaN	NaN	NaN	NaN
NaN	NaN	NaN	NaN	NaN	NaN	NaN	NaN	NaN	NaN	NaN	NaN	NaN	NaN	NaN	NaN	NaN
NaN	NaN	NaN	NaN	NaN	NaN	NaN	NaN	NaN	NaN	NaN	NaN	NaN	NaN	NaN	NaN	NaN
NaN	NaN	NaN	NaN	NaN	NaN	NaN	NaN	NaN	NaN	NaN	NaN	NaN	NaN	NaN	NaN	NaN
NaN	NaN	NaN	NaN	NaN	NaN	NaN	NaN	NaN	NaN	NaN	NaN	NaN	NaN	NaN	NaN	NaN
NaN	NaN	NaN	NaN	NaN	NaN	NaN	NaN	NaN	NaN	NaN	NaN	NaN	NaN	NaN	NaN	NaN
NaN	NaN	NaN	NaN	NaN	NaN	NaN	NaN	NaN	NaN	NaN	NaN	NaN	NaN	NaN	NaN	NaN
NaN	NaN	NaN	NaN	NaN	NaN	NaN	NaN	NaN	NaN	NaN	NaN	NaN	NaN	NaN	NaN	NaN
NaN	NaN	NaN	NaN	NaN	NaN	NaN	NaN	NaN	NaN	NaN	NaN	NaN	NaN	NaN	NaN	NaN
NaN	NaN	NaN	NaN	NaN	NaN	NaN	NaN	NaN	NaN	NaN	NaN	NaN	NaN	NaN	NaN	NaN
NaN	NaN	NaN	NaN	NaN	NaN	NaN	NaN	NaN	NaN	NaN	NaN	NaN	NaN	NaN	NaN	NaN
NaN	NaN	NaN	NaN	NaN	NaN	NaN	NaN	NaN	NaN	NaN	NaN	NaN	NaN	NaN	NaN	NaN
NaN	NaN	NaN	NaN	NaN	NaN	NaN	NaN	NaN	NaN	NaN	NaN	NaN	NaN	NaN	NaN	NaN
NaN	NaN	NaN	NaN	NaN	NaN	NaN	NaN	NaN	NaN	NaN	NaN	NaN	NaN	NaN	NaN	NaN
NaN	NaN	NaN	NaN	NaN	NaN	NaN	NaN	NaN	NaN	NaN	NaN	NaN	NaN	NaN	NaN	NaN
NaN	NaN	NaN	NaN	NaN	NaN	NaN	NaN	NaN	NaN	NaN	NaN	NaN	NaN	NaN	NaN	NaN
NaN	NaN	NaN	NaN	NaN	NaN	NaN	NaN	NaN	NaN	NaN	NaN	NaN	NaN	NaN	NaN	NaN
NaN	NaN	NaN	NaN	NaN	NaN	NaN	NaN	NaN	NaN	NaN	NaN	NaN	NaN	NaN	NaN	NaN
NaN	NaN	NaN	NaN	NaN	NaN	NaN	NaN	NaN	NaN	NaN	NaN	NaN	NaN	NaN	NaN	NaN
NaN	NaN	NaN	NaN	NaN	NaN	NaN	NaN	NaN	NaN	NaN	NaN	NaN	NaN	NaN	NaN	NaN
NaN	NaN	NaN	NaN	NaN	NaN	NaN	NaN	NaN	NaN	NaN	NaN	NaN	NaN	NaN	NaN	NaN
NaN	NaN	NaN	NaN	NaN	NaN	NaN	NaN	NaN	NaN	NaN	NaN	NaN	NaN	NaN	NaN	NaN
NaN	NaN	NaN	NaN	NaN	NaN	NaN	NaN	NaN	NaN	NaN	NaN	NaN	NaN	NaN	NaN	NaN
NaN	NaN	NaN	NaN	NaN	NaN	NaN	NaN	NaN	NaN	NaN	NaN	NaN	NaN	NaN	NaN	NaN
NaN	NaN	NaN	NaN	NaN	NaN	NaN	NaN	NaN	NaN	NaN	NaN	NaN	NaN	NaN	NaN	NaN
NaN	NaN	NaN	NaN	NaN	NaN	NaN	NaN	NaN	NaN	NaN	NaN	NaN	NaN	NaN	NaN	NaN
NaN	NaN	NaN	NaN	NaN	NaN	NaN	NaN	NaN	NaN	NaN	NaN	NaN	NaN	NaN	NaN	NaN
NaN	NaN	NaN	NaN	NaN	NaN	NaN	NaN	NaN	NaN	NaN	NaN	NaN	NaN	NaN	NaN	NaN
NaN	NaN	NaN	NaN	NaN	NaN	NaN	NaN	NaN	NaN	NaN	NaN	NaN	NaN	NaN	NaN	NaN
NaN	NaN	NaN	NaN	NaN	NaN	NaN	NaN	NaN	NaN	NaN	NaN	NaN	NaN	NaN	NaN	NaN
NaN	NaN	NaN	NaN	NaN	NaN	NaN	NaN	NaN	NaN	NaN	NaN	NaN	NaN	NaN	NaN	NaN
NaN	NaN	NaN	NaN	NaN	NaN	NaN	NaN	NaN	NaN	NaN	NaN	NaN	NaN	NaN	NaN	NaN
NaN	NaN	NaN	NaN	NaN	NaN	NaN	NaN	NaN	NaN	NaN	NaN	NaN	NaN	NaN	NaN	NaN
NaN	NaN	NaN	NaN	NaN	NaN	NaN	NaN	NaN	NaN	NaN	NaN	NaN	NaN	NaN	NaN	NaN
NaN	NaN	NaN	NaN	NaN	NaN	NaN	NaN	NaN	NaN	NaN	NaN	NaN	NaN	NaN	NaN	NaN
NaN	NaN	NaN	NaN	NaN	NaN	NaN	NaN	NaN	NaN	NaN	NaN	NaN	NaN	NaN	NaN	NaN
NaN	NaN	NaN	NaN	NaN	NaN	NaN	NaN	NaN	NaN	NaN	NaN	NaN	NaN	NaN	NaN	NaN
NaN	NaN	NaN	NaN	NaN	NaN	NaN	NaN	NaN	NaN	NaN	NaN	NaN	NaN	NaN	NaN	NaN
NaN	NaN	NaN	NaN	NaN	NaN	NaN	NaN	NaN	NaN	NaN	NaN	NaN	NaN	NaN	NaN	NaN
NaN	NaN	NaN	NaN	NaN	NaN	NaN	NaN	NaN	NaN	NaN	NaN	NaN	NaN	NaN	NaN	NaN
NaN	NaN	NaN	NaN	NaN	NaN	NaN	NaN	NaN	NaN	NaN	NaN	NaN	NaN	NaN	NaN	NaN

## Sheet: Walk Symmetric 1.0ms Right Leg
S1	S2	S3	S4	S5	S6	S7	S8	S9	S10	S11	S12	S13	S14	S15	S16	S17
1.07518	1.04155	0.997295	1.0396	1.11056	1.04453	1.14823	1.10853	1.13278	1.26128	0.806175	1.07189	1.20319	1.08241	0.779897	0.99303	1.05705			Mean	AR1	AR2	DIST
1.11059	1.09056	1.03685	1.03116	1.01409	1.05084	1.11415	1.04503	1.02236	1.29191	0.83934	1.11063	1.17996	1.02447	0.835376	1.13002	1.00759		S1	1.07563	-0.304483	0.0106744	0.456913
1.10895	1.079	0.985951	1.07659	1.13622	1.01579	1.17469	1.11195	1.10902	1.28474	0.828249	1.054	1.27949	1.10053	0.785055	1.00879	1.08406		S2	1.08025	-0.0307821	0.399888	0.730537
1.03828	1.07479	1.02629	1.04785	1.04192	1.06269	1.06338	1.04729	0.965184	1.24843	0.845176	1.05426	1.16398	1.04184	0.832818	1.09667	1.03196		S3	1.01501	-0.274707	0.282212	0.67102
1.06606	1.09286	0.980391	1.0811	1.08129	1.01858	1.0488	1.17136	1.12763	1.27192	0.828041	1.04852	1.20212	1.14305	0.783105	0.995383	1.01699		S4	1.05366	-0.0497907	0.0151426	0.348716
1.08021	1.09556	1.0109	1.08259	1.03693	1.03701	1.08056	1.08708	0.987456	1.29092	0.818174	1.05185	1.17304	1.01778	0.8247	1.14085	1.06254		S5	1.06518	-0.422924	0.381132	0.82739
1.05576	1.05955	0.960697	1.02013	1.08062	0.989371	1.08703	1.1165	1.09954	1.26078	0.84001	1.0968	1.24289	1.12701	0.765882	0.99555	1.01286		S6	1.05798	-0.0560484	0.548839	0.880624
1.01344	1.10697	1.0316	1.05527	1.03891	1.08754	1.12466	1.08807	0.981268	1.25852	0.83914	1.09241	1.18613	1.07758	0.821841	1.03193	1.08023		S7	1.10949	-0.208951	0.380118	0.740222
1.09924	1.08143	0.97014	1.03725	1.09134	1.05547	1.11735	1.16869	1.08682	1.25615	0.798841	1.05917	1.1871	1.11614	0.761242	0.953085	1.02069		S8	1.08408	-0.219427	0.471577	0.831068
1.03749	1.09589	1.02651	1.07979	0.947989	1.07757	1.08163	1.0288	0.974236	1.22027	0.80428	1.06362	1.16697	1.03696	0.813594	1.17582	1.06851		S9	1.05151	-0.33358	0.580502	0.969685
1.04345	1.06594	0.987977	1.08221	1.09485	1.05477	1.14435	1.14651	1.11677	1.28921	0.802839	1.04491	1.22539	1.05817	0.780946	0.945694	1.0309		S10	1.27357	-0.208441	0.234375	0.601637
1.08287	1.10945	1.05222	1.03432	0.984075	1.05889	1.10766	1.01128	0.92486	1.24452	0.779708	1.04617	1.1482	1.08746	0.819471	1.09921	1.04838		S11	0.821451	-0.0282768	0.287809	0.618456
1.11507	1.11774	1.0077	1.09875	1.09749	1.02825	1.12823	1.10518	1.09488	1.28945	0.79235	1.05422	1.21638	1.03152	0.758256	1.01321	1.00605		S12	1.0639	-0.193187	0.33002	0.687712
1.0994	1.06979	1.02595	1.04697	1.02773	1.08259	1.02263	1.01297	0.966697	1.27471	0.824123	0.976508	1.19218	1.0607	0.822627	1.09299	1.07727		S13	1.20172	-0.0720817	0.190258	0.525228
1.05436	1.02789	0.99114	1.07507	1.10297	1.01264	1.12264	1.11643	1.14048	1.24409	0.87478	1.07855	1.17522	1.05353	0.780294	0.993065	1.01043		S14	1.08007	-0.0996052	0.140771	0.481193
1.05716	1.06071	1.02405	0.988096	1.02078	1.11371	1.04306	1.08403	0.964418	1.2441	0.803559	1.03502	1.16525	1.09001	0.829521	1.07199	1.07064		S15	0.799277	-0.156179	0.356756	0.704291
1.11292	1.06842	0.970599	1.00556	1.11911	1.01092	1.15717	1.13651	1.12027	1.25214	0.823104	1.09859	1.13509	1.11101	0.788644	1.01443	0.990944		S16	1.04584	-0.363662	0.29622	0.724156
1.01469	1.10867	1.04704	1.11697	1.04123	1.10905	1.07791	1.01606	0.978925	1.26482	0.815572	1.0412	1.20103	1.08589	0.811749	1.10116	1.04324		S17	1.03409	-0.238611	0.463556	0.828653
1.07351	1.07644	1.02691	1.01863	1.07496	1.01994	1.12117	1.09799	1.1297	1.27037	0.81395	1.06049	1.23356	1.08786	0.768651	1.0052	1.00237
1.05433	1.11064	1.03682	1.03942	1.03398	1.06484	1.09607	1.04171	0.952923	1.25779	0.815942	1.07348	1.19607	1.10778	0.84523	1.12896	1.08501
1.13704	1.06776	0.960877	1.06412	1.10301	0.936622	1.10757	1.136	1.13559	1.32823	0.831241	1.08604	1.23259	1.05644	0.770038	1.0494	1.01471
1.02662	1.10143	1.0232	1.07154	1.08069	1.06617	1.0121	1.02977	0.995899	1.25093	0.776149	1.08719	1.20798	1.08795	0.795427	1.05181	1.04757
1.08899	1.04996	0.999964	1.00929	1.09078	0.985711	1.15562	1.15942	1.1451	1.30206	0.818318	1.10261	1.2224	1.10332	0.787928	1.01189	1.00898
1.17754	1.09263	1.08238	1.04451	1.01254	1.06883	1.07714	1.07137	0.980441	1.31412	0.743263	1.06768	1.21702	1.05006	0.776879	1.10444	1.02405
1.06616	1.0679	1.00324	1.01709	1.10016	1.03027	1.15594	1.13209	1.1034	1.3062	0.826176	1.07163	1.19849	1.08614	0.776425	1.00327	0.994126
1.07666	1.12235	1.04663	0.999998	1.05884	1.09583	1.04107	1.05317	0.986471	1.27303	0.818589	1.06105	1.2071	1.09683	0.781245	1.06309	1.07269
1.08732	1.0447	0.977774	1.03862	1.13275	1.03585	1.05731	1.10874	1.11435	1.29766	0.843332	1.10535	1.24775	1.07451	0.770809	0.990327	1.00093
1.11829	1.12943	1.02554	1.02743	1.03094	1.0781	1.08742	1.08956	0.955998	1.25443	0.810836	1.0454	1.1429	1.09421	0.821167	1.16916	1.07157
1.12208	1.08704	0.994329	1.04855	1.08636	1.02043	1.17782	1.1404	1.10703	1.29728	0.794197	1.09076	1.22926	1.10562	0.784466	1.01393	0.995742
0.975471	1.11382	1.01262	1.06938	1.03844	1.05054	1.09627	1.09596	0.977449	1.27509	0.832162	1.02341	1.18809	1.07101	0.819919	1.06284	1.08581
1.08538	1.06171	0.976932	1.05212	1.11728	1.03263	1.10915	1.14726	1.10315	1.31299	0.843202	1.08514	1.2456	1.10358	0.767458	0.992455	1.01051
1.03362	1.06611	1.02097	1.0408	1.0462	1.06714	1.05994	1.04686	1.0316	1.26564	0.73601	1.08023	1.20268	1.08965	0.82268	1.12837	1.09693
1.11388	1.05668	1.00596	1.04019	1.09389	0.969936	1.14719	1.09618	1.12462	1.289	0.846345	1.09422	1.20305	1.06142	0.763976	1.00663	1.01233
1.05049	1.05745	1.01052	1.07382	1.00871	1.07579	1.08207	1.03872	1.02075	1.24589	0.821503	1.04736	1.18363	1.04235	0.803104	1.02194	1.06091
1.12481	1.05261	0.996679	0.992019	1.107	1.00868	1.08483	1.1542	1.15549	1.32564	0.801737	1.10332	1.21476	1.06407	0.788684	0.992603	0.999884
1.11563	1.07669	1.02695	1.08902	1.03575	1.07549	1.05844	1.0603	0.956134	1.26875	0.840429	1.00644	1.23533	1.06051	0.813654	1.13635	1.10622
1.04872	1.06223	1.01253	1.05751	1.09649	1.05368	1.13082	1.10585	1.1126	1.27569	0.81562	1.04234	1.23448	1.07585	0.798091	1.04225	1.01868
1.12458	1.10263	1.02916	1.08097	1.0145	1.08239	1.04817	1.04798	0.992958	1.2854	0.810109	1.09234	1.20029	1.09726	0.804913	1.1374	1.08768
1.09009	1.04741	0.999779	1.02661	1.11091	1.01218	1.07071	1.10754	1.0984	1.28723	0.851278	1.02272	1.19089	1.09739	0.787487	1.00836	1.00353
1.07938	1.11361	0.999888	1.03774	1.04193	1.08345	1.05259	1.07791	0.986273	1.22897	0.740866	1.06388	1.1552	1.07279	0.792418	1.11509	1.06453
1.07464	1.08889	0.977777	1.03199	1.06287	1.07067	1.1485	1.15318	1.01648	1.27349	0.80183	1.06142	1.2153	1.04381	0.788031	1.04873	0.999897
1.05102	1.10111	1.0317	1.01108	1.05037	1.10099	1.10931	1.05301	0.892755	1.26031	0.80245	1.08457	1.20073	1.06355	0.827279	1.04152	1.09062
1.09746	1.07766	1.01277	1.06232	1.10585	1.06197	1.14001	1.12284	1.14862	1.29139	0.826192	1.02595	1.16884	1.09944	0.802605	0.986263	1.00816
1.04086	1.09743	1.03333	1.09819	1.03709	1.09918	1.0839	1.01036	0.977973	1.23433	0.831735	1.06176	1.16699	1.09907	0.795547	1.05659	1.11279
1.10613	1.07196	1.0094	1.05827	1.09569	1.11027	1.11381	1.14281	1.14587	1.28055	0.850313	1.0669	1.20427	1.09091	0.787799	1.01277	1.00816
1.00391	1.12017	1.03885	1.0476	1.03668	1.10007	1.08919	1.08091	1.00957	1.27106	0.786184	1.10357	1.20441	1.04915	0.796141	1.03163	1.08402
1.08348	1.07297	1.01885	1.03928	1.08931	1.07197	1.20607	1.10272	1.14204	1.30313	0.808851	1.07068	1.20923	1.0905	0.769961	1.03526	1.00997
1.03068	1.08857	1.02461	1.06552	1.05805	1.08616	1.05899	1.04748	0.993786	1.22979	0.810229	1.09353	1.0694	1.09477	0.794127	1.07284	1.0529
1.10571	1.08041	0.976531	1.02569	1.09265	1.02934	1.07233	1.17513	1.09149	1.2774	0.848183	1.06807	1.22243	1.08123	0.81858	1.01045	1.00726
1.0169	1.09173	1.05155	1.01079	1.04316	1.07508	1.05275	1.05266	1.03873	1.23262	0.821788	1.07567	1.09796	1.06408	0.815395	1.06491	1.04577
1.06499	1.07596	1.01476	0.99357	1.06666	1.04444	1.18845	1.07949	1.12601	1.27719	0.843736	1.03488	1.22211	1.13678	0.815181	0.978945	0.99956
1.05867	1.14775	0.991189	1.08183	1.04885	1.10646	1.10452	1.10441	0.987084	1.23877	0.81796	1.05005	1.19268	1.11327	0.821872	1.03096	1.06366
1.0809	1.08962	1.00913	1.0467	1.06479	1.06772	1.15186	1.09825	1.14524	1.27458	0.833771	1.00907	1.24174	1.0522	0.819756	0.982187	1.01548
1.07149	1.11859	1.0504	1.05341	1.02637	1.11924	1.08315	1.10862	1.01424	1.24411	0.798216	1.07226	1.1568	1.08616	0.831985	1.07056	1.07324
1.07087	1.10221	0.964773	1.04023	1.12013	1.06571	1.13043	1.14326	1.13136	1.29807	0.816185	1.06014	1.21676	1.10036	0.774411	1.00552	0.989833
1.05979	1.10856	1.00591	1.09862	1.048	1.11374	1.08972	1.06502	1.02474	1.28202	0.723635	1.07024	1.1983	1.03641	0.803308	1.08648	1.06488
1.10197	1.07265	0.988989	1.0642	1.08436	1.08983	1.06608	1.09736	1.15504	1.29538	0.825143	1.03971	1.16137	1.10974	0.782014	1.01839	0.995001
1.09859	1.07628	1.08431	1.07221	1.01005	1.10595	1.05984	1.09528	1.00363	1.26324	0.778064	1.09802	1.17565	1.0514	0.794063	1.06007	1.0826
1.07379	1.01917	0.978318	1.05568	1.10913	1.14118	1.19483	1.12301	1.12123	1.26724	0.826986	1.04459	1.24441	1.06242	0.818259	1.01278	0.99289
1.06318	1.05477	1.01391	1.08066	1.02311	1.12008	1.08273	1.03412	0.983043	1.26045	0.799006	1.08046	1.19113	1.04068	0.75662	1.0644	1.09398
1.15492	1.07086	1.0056	1.03095	1.11172	1.0421	1.22529	1.1296	1.0988	1.36727	0.830105	1.02672	1.25633	1.10903	0.789779	0.959312	0.999638
1.08965	1.05443	1.01903	1.03791	1.01789	1.05531	1.03315	1.1014	1.00166	1.24463	0.852157	1.07887	1.18143	1.10684	0.780843	1.05652	1.05905
1.04481	1.07518	0.998766	1.0665	1.10205	1.0439	1.13766	1.10278	1.09317	1.28501	0.824604	1.01653	1.2206	1.08701	0.774589	1.06044	0.995313
1.0169	1.0924	1.02847	1.0891	1.00826	1.10948	1.10461	1.0931	0.964223	1.22538	0.87418	1.05684	1.22689	1.06995	0.794132	1.12242	1.04168
1.09914	1.07598	1.04797	1.05283	1.07105	0.997728	1.18286	1.14168	1.09361	1.25947	0.816296	1.02788	1.22964	1.11067	0.801865	1.03791	0.973819
1.05067	1.08607	1.04403	1.10389	1.0115	1.07234	1.08388	1.0265	0.974462	1.27495	0.837901	1.08134	1.19155	1.08336	0.799335	0.999211	1.0927
1.13294	1.03744	1.0096	1.05762	1.08796	1.0292	1.17616	1.14819	1.11531	1.29768	0.827634	1.03846	1.21522	1.05791	0.805002	1.01551	1.01225
1.06495	1.09584	1.04202	1.07342	1.04018	1.09202	1.12171	1.03228	0.987022	1.24432	0.804101	1.06808	1.16347	1.01222	0.79628	1.04201	1.00291
1.09962	1.05223	1.05012	1.0574	1.11254	1.06055	1.13936	1.11433	1.15317	1.29766	0.85479	1.05176	1.21055	1.07643	0.801728	1.0266	1.07172
1.08783	1.05445	0.970904	1.06056	1.02991	1.09158	1.06352	1.06683	0.993679	1.27575	0.839451	1.06229	1.21476	1.07512	0.78715	0.993423	1.01633
1.08592	1.07073	0.998611	1.07529	1.08703	1.10568	1.10772	1.13066	1.09824	1.2598	0.831367	1.0226	1.21319	1.09109	0.817803	0.978804	1.08966
1.06402	1.09765	0.991894	1.06551	1.04683	1.11428	1.10571	1.08943	0.997394	1.26114	0.812841	1.08828	1.22711	1.06044	0.801455	1.05926	0.999258
1.0791	1.07519	1.01926	1.08707	1.1002	1.07268	1.16253	1.17335	1.12953	1.31751	0.824458	1.03876	1.184	1.10053	0.812068	1.00434	1.09422
1.03775	1.06386	1.01083	1.03382	1.03288	1.10324	1.09176	1.0373	1.01885	1.23837	0.846445	1.07301	1.18055	1.09687	0.818853	1.06369	1.01278
1.09014	1.05214	1.04059	1.03626	1.09303	0.969357	1.14738	1.12331	1.11757	1.32329	0.826138	1.07921	1.19815	1.0867	0.772038	1.04516	1.07516
1.09069	NaN	0.996315	1.09252	1.02168	1.07321	1.04492	1.01334	1.00862	1.29827	0.865293	1.08348	1.19503	1.05019	0.834494	1.03683	0.994818
1.10269	NaN	1.01022	1.0658	1.12153	0.949222	1.09273	1.10194	1.14332	1.30927	0.812585	1.02946	1.22058	1.0998	0.791746	0.986698	1.08155
0.996795	NaN	1.03081	1.06637	1.02712	1.06673	1.06025	0.998109	0.998169	1.24213	0.814573	1.07595	1.20217	1.08149	0.802593	1.11373	0.995686
1.10072	NaN	1.04029	1.04022	1.07449	0.948822	1.13404	1.04026	1.09856	1.28415	0.848735	1.04825	1.19778	1.08807	0.787925	1.05752	1.07653
1.01281	NaN	1.0088	1.04324	1.05195	1.07701	1.08851	1.01333	0.986567	1.27773	0.851026	1.11814	1.21904	1.02263	0.823142	1.06902	0.998525
1.11399	NaN	1.01839	1.08009	1.10566	1.03148	1.12078	1.12423	1.13618	1.28491	0.854558	1.02517	1.29169	1.09686	0.809066	0.979468	1.08661
1.04129	NaN	1.00931	1.06766	1.02858	1.08121	1.06707	1.03024	0.990528	1.25712	0.855545	1.09138	1.25293	1.0744	0.848745	1.14325	0.994064
1.08485	NaN	1.03868	1.08187	1.10907	1.12415	1.18914	1.08558	1.09101	1.31229	0.83394	1.04711	1.20036	1.08472	0.829014	1.05544	0.930183
1.1226	NaN	1.00432	0.995574	1.03187	1.12379	1.11107	1.0835	0.982057	1.25496	0.844404	1.10068	1.18523	1.03973	0.771475	1.06165	0.847198
1.06136	NaN	1.05644	1.0429	1.09555	1.00421	1.21887	1.11395	1.14606	1.24465	0.898312	1.07816	1.19788	1.07224	0.80441	0.998754	1.07802
1.08978	NaN	1.01834	1.0664	1.04083	1.07232	1.04701	1.01693	0.94051	1.26126	0.806007	1.11517	1.21713	1.0584	0.759348	1.15484	0.994631
1.06608	NaN	1.03286	1.02953	1.0527	1.05287	1.10951	1.02892	1.07668	1.26875	0.879786	1.02651	1.20195	1.08472	0.827355	1.04837	1.08283
1.05079	NaN	1.01224	1.05802	1.05376	1.0902	1.04513	1.07444	1.03135	1.31545	0.824222	1.1032	1.182	1.08484	0.685703	1.09292	0.978979
1.09995	NaN	1.03433	1.04992	1.05207	0.984276	1.15028	1.14474	1.08488	1.29281	0.821649	1.08473	1.19968	1.12004	0.803247	1.03296	0.982211
1.08651	NaN	1.01268	1.07368	1.04412	1.09593	1.0527	1.06464	1.01727	1.26723	0.817476	1.06511	1.19369	1.09989	0.769711	1.10234	NaN
1.04941	NaN	1.02776	1.08924	1.09596	1.09568	1.09701	1.10899	1.08707	1.28179	0.817397	1.0492	1.15033	1.10163	0.79431	1.03893	NaN
1.02739	NaN	1.00596	1.01623	1.04279	1.0998	1.04639	1.03572	0.99751	1.25344	0.773152	1.0952	1.18474	1.08835	0.794722	1.05945	NaN
1.10057	NaN	1.01889	1.04952	1.10935	1.01756	1.0846	1.13723	1.12659	1.30589	0.831328	1.0178	1.2205	1.10428	0.782271	1.04691	NaN
1.11308	NaN	0.993052	1.05653	1.01768	1.07006	1.02444	1.02056	1.03498	1.29571	0.786666	1.06556	1.16661	1.14631	0.780954	1.06548	NaN
1.04104	NaN	1.04132	1.06376	1.05472	1.03596	1.25748	1.08395	1.13577	1.2993	0.825697	1.07418	1.25669	1.11468	0.806899	1.01624	NaN
1.04539	NaN	1.00567	1.05997	1.01086	1.10998	1.12785	0.95363	1.04099	1.2316	0.79069	1.06619	1.21341	1.06358	0.815292	1.044	NaN
1.11228	NaN	1.08125	1.02764	1.17074	1.01997	1.20326	1.01696	1.1349	1.28806	0.828742	NaN	1.18091	1.09235	0.82961	1.00451	NaN
1.06163	NaN	NaN	1.09961	1.07118	1.1103	1.12293	1.1098	1.00727	1.22612	0.841234	NaN	1.18559	1.05533	0.766926	1.10024	NaN
1.11267	NaN	NaN	1.06973	1.05137	1.02989	1.20563	1.05472	1.09571	1.29435	0.792911	NaN	1.21479	NaN	0.786925	1.04311	NaN
1.03623	NaN	NaN	1.07515	1.02653	1.07323	1.07436	1.12074	1.00847	1.2639	0.836163	NaN	1.22875	NaN	0.779512	1.07155	NaN
1.12857	NaN	NaN	1.05393	1.09771	1.02665	1.20085	0.994836	1.01682	1.27094	0.813342	NaN	1.22408	NaN	0.814106	0.984105	NaN
NaN	NaN	NaN	NaN	1.06828	1.0493	1.07137	1.1266	0.878031	1.23478	0.855841	NaN	1.21573	NaN	0.839574	1.04249	NaN
NaN	NaN	NaN	NaN	1.11742	1.04819	1.20444	1.05317	1.14026	1.28774	0.844652	NaN	1.25983	NaN	0.802764	NaN	NaN
NaN	NaN	NaN	NaN	1.05171	1.06966	1.05826	1.09899	0.975576	1.2471	0.823362	NaN	1.27167	NaN	0.778274	NaN	NaN
NaN	NaN	NaN	NaN	1.15761	0.997668	1.12498	0.937252	NaN	1.31081	0.821444	NaN	1.17461	NaN	0.840865	NaN	NaN
NaN	NaN	NaN	NaN	1.04346	0.994824	1.04958	1.08349	NaN	1.27696	0.815384	NaN	1.17077	NaN	0.803472	NaN	NaN
NaN	NaN	NaN	NaN	NaN	1.011	1.20842	NaN	NaN	1.27522	NaN	NaN	NaN	NaN	0.821579	NaN	NaN
NaN	NaN	NaN	NaN	NaN	1.05873	1.10081	NaN	NaN	1.24276	NaN	NaN	NaN	NaN	0.80692	NaN	NaN
NaN	NaN	NaN	NaN	NaN	1.04222	1.13122	NaN	NaN	NaN	NaN	NaN	NaN	NaN	0.801844	NaN	NaN
NaN	NaN	NaN	NaN	NaN	1.07706	1.13492	NaN	NaN	NaN	NaN	NaN	NaN	NaN	0.805967	NaN	NaN
NaN	NaN	NaN	NaN	NaN	NaN	NaN	NaN	NaN	NaN	NaN	NaN	NaN	NaN	0.808298	NaN	NaN
NaN	NaN	NaN	NaN	NaN	NaN	NaN	NaN	NaN	NaN	NaN	NaN	NaN	NaN	0.789439	NaN	NaN
NaN	NaN	NaN	NaN	NaN	NaN	NaN	NaN	NaN	NaN	NaN	NaN	NaN	NaN	0.82393	NaN	NaN
NaN	NaN	NaN	NaN	NaN	NaN	NaN	NaN	NaN	NaN	NaN	NaN	NaN	NaN	0.833092	NaN	NaN
NaN	NaN	NaN	NaN	NaN	NaN	NaN	NaN	NaN	NaN	NaN	NaN	NaN	NaN	0.82377	NaN	NaN
NaN	NaN	NaN	NaN	NaN	NaN	NaN	NaN	NaN	NaN	NaN	NaN	NaN	NaN	0.805637	NaN	NaN
NaN	NaN	NaN	NaN	NaN	NaN	NaN	NaN	NaN	NaN	NaN	NaN	NaN	NaN	0.808283	NaN	NaN
NaN	NaN	NaN	NaN	NaN	NaN	NaN	NaN	NaN	NaN	NaN	NaN	NaN	NaN	0.798847	NaN	NaN
NaN	NaN	NaN	NaN	NaN	NaN	NaN	NaN	NaN	NaN	NaN	NaN	NaN	NaN	0.758377	NaN	NaN
NaN	NaN	NaN	NaN	NaN	NaN	NaN	NaN	NaN	NaN	NaN	NaN	NaN	NaN	0.814938	NaN	NaN
NaN	NaN	NaN	NaN	NaN	NaN	NaN	NaN	NaN	NaN	NaN	NaN	NaN	NaN	0.840064	NaN	NaN
NaN	NaN	NaN	NaN	NaN	NaN	NaN	NaN	NaN	NaN	NaN	NaN	NaN	NaN	0.81995	NaN	NaN
NaN	NaN	NaN	NaN	NaN	NaN	NaN	NaN	NaN	NaN	NaN	NaN	NaN	NaN	0.784226	NaN	NaN
NaN	NaN	NaN	NaN	NaN	NaN	NaN	NaN	NaN	NaN	NaN	NaN	NaN	NaN	NaN	NaN	NaN
NaN	NaN	NaN	NaN	NaN	NaN	NaN	NaN	NaN	NaN	NaN	NaN	NaN	NaN	NaN	NaN	NaN
NaN	NaN	NaN	NaN	NaN	NaN	NaN	NaN	NaN	NaN	NaN	NaN	NaN	NaN	NaN	NaN	NaN
NaN	NaN	NaN	NaN	NaN	NaN	NaN	NaN	NaN	NaN	NaN	NaN	NaN	NaN	NaN	NaN	NaN
NaN	NaN	NaN	NaN	NaN	NaN	NaN	NaN	NaN	NaN	NaN	NaN	NaN	NaN	NaN	NaN	NaN
NaN	NaN	NaN	NaN	NaN	NaN	NaN	NaN	NaN	NaN	NaN	NaN	NaN	NaN	NaN	NaN	NaN
NaN	NaN	NaN	NaN	NaN	NaN	NaN	NaN	NaN	NaN	NaN	NaN	NaN	NaN	NaN	NaN	NaN
NaN	NaN	NaN	NaN	NaN	NaN	NaN	NaN	NaN	NaN	NaN	NaN	NaN	NaN	NaN	NaN	NaN
NaN	NaN	NaN	NaN	NaN	NaN	NaN	NaN	NaN	NaN	NaN	NaN	NaN	NaN	NaN	NaN	NaN
NaN	NaN	NaN	NaN	NaN	NaN	NaN	NaN	NaN	NaN	NaN	NaN	NaN	NaN	NaN	NaN	NaN
NaN	NaN	NaN	NaN	NaN	NaN	NaN	NaN	NaN	NaN	NaN	NaN	NaN	NaN	NaN	NaN	NaN
NaN	NaN	NaN	NaN	NaN	NaN	NaN	NaN	NaN	NaN	NaN	NaN	NaN	NaN	NaN	NaN	NaN
NaN	NaN	NaN	NaN	NaN	NaN	NaN	NaN	NaN	NaN	NaN	NaN	NaN	NaN	NaN	NaN	NaN
NaN	NaN	NaN	NaN	NaN	NaN	NaN	NaN	NaN	NaN	NaN	NaN	NaN	NaN	NaN	NaN	NaN
NaN	NaN	NaN	NaN	NaN	NaN	NaN	NaN	NaN	NaN	NaN	NaN	NaN	NaN	NaN	NaN	NaN
NaN	NaN	NaN	NaN	NaN	NaN	NaN	NaN	NaN	NaN	NaN	NaN	NaN	NaN	NaN	NaN	NaN
NaN	NaN	NaN	NaN	NaN	NaN	NaN	NaN	NaN	NaN	NaN	NaN	NaN	NaN	NaN	NaN	NaN
NaN	NaN	NaN	NaN	NaN	NaN	NaN	NaN	NaN	NaN	NaN	NaN	NaN	NaN	NaN	NaN	NaN
NaN	NaN	NaN	NaN	NaN	NaN	NaN	NaN	NaN	NaN	NaN	NaN	NaN	NaN	NaN	NaN	NaN
NaN	NaN	NaN	NaN	NaN	NaN	NaN	NaN	NaN	NaN	NaN	NaN	NaN	NaN	NaN	NaN	NaN
NaN	NaN	NaN	NaN	NaN	NaN	NaN	NaN	NaN	NaN	NaN	NaN	NaN	NaN	NaN	NaN	NaN
NaN	NaN	NaN	NaN	NaN	NaN	NaN	NaN	NaN	NaN	NaN	NaN	NaN	NaN	NaN	NaN	NaN
NaN	NaN	NaN	NaN	NaN	NaN	NaN	NaN	NaN	NaN	NaN	NaN	NaN	NaN	NaN	NaN	NaN
NaN	NaN	NaN	NaN	NaN	NaN	NaN	NaN	NaN	NaN	NaN	NaN	NaN	NaN	NaN	NaN	NaN
NaN	NaN	NaN	NaN	NaN	NaN	NaN	NaN	NaN	NaN	NaN	NaN	NaN	NaN	NaN	NaN	NaN
NaN	NaN	NaN	NaN	NaN	NaN	NaN	NaN	NaN	NaN	NaN	NaN	NaN	NaN	NaN	NaN	NaN
NaN	NaN	NaN	NaN	NaN	NaN	NaN	NaN	NaN	NaN	NaN	NaN	NaN	NaN	NaN	NaN	NaN
NaN	NaN	NaN	NaN	NaN	NaN	NaN	NaN	NaN	NaN	NaN	NaN	NaN	NaN	NaN	NaN	NaN
NaN	NaN	NaN	NaN	NaN	NaN	NaN	NaN	NaN	NaN	NaN	NaN	NaN	NaN	NaN	NaN	NaN
NaN	NaN	NaN	NaN	NaN	NaN	NaN	NaN	NaN	NaN	NaN	NaN	NaN	NaN	NaN	NaN	NaN
NaN	NaN	NaN	NaN	NaN	NaN	NaN	NaN	NaN	NaN	NaN	NaN	NaN	NaN	NaN	NaN	NaN
NaN	NaN	NaN	NaN	NaN	NaN	NaN	NaN	NaN	NaN	NaN	NaN	NaN	NaN	NaN	NaN	NaN
NaN	NaN	NaN	NaN	NaN	NaN	NaN	NaN	NaN	NaN	NaN	NaN	NaN	NaN	NaN	NaN	NaN
NaN	NaN	NaN	NaN	NaN	NaN	NaN	NaN	NaN	NaN	NaN	NaN	NaN	NaN	NaN	NaN	NaN
NaN	NaN	NaN	NaN	NaN	NaN	NaN	NaN	NaN	NaN	NaN	NaN	NaN	NaN	NaN	NaN	NaN
NaN	NaN	NaN	NaN	NaN	NaN	NaN	NaN	NaN	NaN	NaN	NaN	NaN	NaN	NaN	NaN	NaN
NaN	NaN	NaN	NaN	NaN	NaN	NaN	NaN	NaN	NaN	NaN	NaN	NaN	NaN	NaN	NaN	NaN
NaN	NaN	NaN	NaN	NaN	NaN	NaN	NaN	NaN	NaN	NaN	NaN	NaN	NaN	NaN	NaN	NaN
NaN	NaN	NaN	NaN	NaN	NaN	NaN	NaN	NaN	NaN	NaN	NaN	NaN	NaN	NaN	NaN	NaN
NaN	NaN	NaN	NaN	NaN	NaN	NaN	NaN	NaN	NaN	NaN	NaN	NaN	NaN	NaN	NaN	NaN
NaN	NaN	NaN	NaN	NaN	NaN	NaN	NaN	NaN	NaN	NaN	NaN	NaN	NaN	NaN	NaN	NaN
NaN	NaN	NaN	NaN	NaN	NaN	NaN	NaN	NaN	NaN	NaN	NaN	NaN	NaN	NaN	NaN	NaN
NaN	NaN	NaN	NaN	NaN	NaN	NaN	NaN	NaN	NaN	NaN	NaN	NaN	NaN	NaN	NaN	NaN
NaN	NaN	NaN	NaN	NaN	NaN	NaN	NaN	NaN	NaN	NaN	NaN	NaN	NaN	NaN	NaN	NaN
NaN	NaN	NaN	NaN	NaN	NaN	NaN	NaN	NaN	NaN	NaN	NaN	NaN	NaN	NaN	NaN	NaN
NaN	NaN	NaN	NaN	NaN	NaN	NaN	NaN	NaN	NaN	NaN	NaN	NaN	NaN	NaN	NaN	NaN
NaN	NaN	NaN	NaN	NaN	NaN	NaN	NaN	NaN	NaN	NaN	NaN	NaN	NaN	NaN	NaN	NaN
NaN	NaN	NaN	NaN	NaN	NaN	NaN	NaN	NaN	NaN	NaN	NaN	NaN	NaN	NaN	NaN	NaN
NaN	NaN	NaN	NaN	NaN	NaN	NaN	NaN	NaN	NaN	NaN	NaN	NaN	NaN	NaN	NaN	NaN
NaN	NaN	NaN	NaN	NaN	NaN	NaN	NaN	NaN	NaN	NaN	NaN	NaN	NaN	NaN	NaN	NaN
NaN	NaN	NaN	NaN	NaN	NaN	NaN	NaN	NaN	NaN	NaN	NaN	NaN	NaN	NaN	NaN	NaN
NaN	NaN	NaN	NaN	NaN	NaN	NaN	NaN	NaN	NaN	NaN	NaN	NaN	NaN	NaN	NaN	NaN
NaN	NaN	NaN	NaN	NaN	NaN	NaN	NaN	NaN	NaN	NaN	NaN	NaN	NaN	NaN	NaN	NaN
NaN	NaN	NaN	NaN	NaN	NaN	NaN	NaN	NaN	NaN	NaN	NaN	NaN	NaN	NaN	NaN	NaN
NaN	NaN	NaN	NaN	NaN	NaN	NaN	NaN	NaN	NaN	NaN	NaN	NaN	NaN	NaN	NaN	NaN
NaN	NaN	NaN	NaN	NaN	NaN	NaN	NaN	NaN	NaN	NaN	NaN	NaN	NaN	NaN	NaN	NaN
NaN	NaN	NaN	NaN	NaN	NaN	NaN	NaN	NaN	NaN	NaN	NaN	NaN	NaN	NaN	NaN	NaN
NaN	NaN	NaN	NaN	NaN	NaN	NaN	NaN	NaN	NaN	NaN	NaN	NaN	NaN	NaN	NaN	NaN
NaN	NaN	NaN	NaN	NaN	NaN	NaN	NaN	NaN	NaN	NaN	NaN	NaN	NaN	NaN	NaN	NaN
NaN	NaN	NaN	NaN	NaN	NaN	NaN	NaN	NaN	NaN	NaN	NaN	NaN	NaN	NaN	NaN	NaN
NaN	NaN	NaN	NaN	NaN	NaN	NaN	NaN	NaN	NaN	NaN	NaN	NaN	NaN	NaN	NaN	NaN
NaN	NaN	NaN	NaN	NaN	NaN	NaN	NaN	NaN	NaN	NaN	NaN	NaN	NaN	NaN	NaN	NaN
NaN	NaN	NaN	NaN	NaN	NaN	NaN	NaN	NaN	NaN	NaN	NaN	NaN	NaN	NaN	NaN	NaN
NaN	NaN	NaN	NaN	NaN	NaN	NaN	NaN	NaN	NaN	NaN	NaN	NaN	NaN	NaN	NaN	NaN
NaN	NaN	NaN	NaN	NaN	NaN	NaN	NaN	NaN	NaN	NaN	NaN	NaN	NaN	NaN	NaN	NaN
NaN	NaN	NaN	NaN	NaN	NaN	NaN	NaN	NaN	NaN	NaN	NaN	NaN	NaN	NaN	NaN	NaN
NaN	NaN	NaN	NaN	NaN	NaN	NaN	NaN	NaN	NaN	NaN	NaN	NaN	NaN	NaN	NaN	NaN
NaN	NaN	NaN	NaN	NaN	NaN	NaN	NaN	NaN	NaN	NaN	NaN	NaN	NaN	NaN	NaN	NaN
NaN	NaN	NaN	NaN	NaN	NaN	NaN	NaN	NaN	NaN	NaN	NaN	NaN	NaN	NaN	NaN	NaN
NaN	NaN	NaN	NaN	NaN	NaN	NaN	NaN	NaN	NaN	NaN	NaN	NaN	NaN	NaN	NaN	NaN
NaN	NaN	NaN	NaN	NaN	NaN	NaN	NaN	NaN	NaN	NaN	NaN	NaN	NaN	NaN	NaN	NaN
NaN	NaN	NaN	NaN	NaN	NaN	NaN	NaN	NaN	NaN	NaN	NaN	NaN	NaN	NaN	NaN	NaN
NaN	NaN	NaN	NaN	NaN	NaN	NaN	NaN	NaN	NaN	NaN	NaN	NaN	NaN	NaN	NaN	NaN
NaN	NaN	NaN	NaN	NaN	NaN	NaN	NaN	NaN	NaN	NaN	NaN	NaN	NaN	NaN	NaN	NaN
NaN	NaN	NaN	NaN	NaN	NaN	NaN	NaN	NaN	NaN	NaN	NaN	NaN	NaN	NaN	NaN	NaN
NaN	NaN	NaN	NaN	NaN	NaN	NaN	NaN	NaN	NaN	NaN	NaN	NaN	NaN	NaN	NaN	NaN
NaN	NaN	NaN	NaN	NaN	NaN	NaN	NaN	NaN	NaN	NaN	NaN	NaN	NaN	NaN	NaN	NaN
